# Supplementary material for: Triphenylamine, Carbazole or Tetraphenylethylene-Functionalized Benzothiadiazole Derivatives: Aggregation-Induced Emission (AIE), Solvatochromic and Different Mechanoresponsive Fluorescence Characteristics
Source: Molecules. 2022 Jul 25;27(15):4740. doi: 10.3390/molecules27154740 (PMC9331885; doi:10.3390/molecules27154740)
Supplement: Supplementary file 1 [file molecules-27-04740-s001.zip]

Archive with 1 entries (1 files):
- molecules-1813315-supplementary.pdf
